# Supplementary material for: SplitStrains, a tool to identify and separate mixed Mycobacterium tuberculosis infections from WGS data
Source: Microb Genom. 2021 Jun 24;7(6):000607. doi: 10.1099/mgen.0.000607 (PMC8461467; doi:10.1099/mgen.0.000607)
Supplement: Supplementary material 1 [file mgen-7-0607-s001.xlsx]

## Sheet: Dataset A
Dataset A
Known proportions						SplitStrains			Mixed Infection Estimator		QuantTB		MixInfect
mask	id	major proportion	major/minor lineage	major/minor spoligotype	coverage	LR_statistic	p-value	proportions	ML_m	deviance	total score	relative abundance	Mix or Non-mix	Mixed SNPs	Total SNPs	Proportion het/total SNPs	Number of strains in mix	Major strain proportion
1	ERR221620	0.9	2020-01-01	EAI6-BGD1/EAI1-SOM	173	35835	0	0.85	86	130654	0.488 0.333	0.807	Mix	512	1866	27.4384	2	0.823715
2	ERR221622	1	1	EAI6-BGD1	187	1804	0.145	1	86	42259.7	0.463 0	1	Mix	58	1779	3.26026	2	0.658246
3	ERR221623	0.7	2020-01-01	EAI1-SOM/EAI6-BGD1	172	80088	0	0.73	77	269919	0.51 0.331	0.764	Mix	938	2198	42.6752	2	0.725468
4	ERR221624	1	1	EAI1-SOM	187	1590	0.171	1	86	47190.9	0.511 0.1556	1	Mix	64	1733	3.69302	2	0.678449
5	ERR221625	0.9	2020-01-01	EAI1-SOM/EAI6-BGD1	168	19462	0	0.87	87	83553.9	0.502 0.314	0.898	Mix	181	1751	10.337	3	0.633408
6	ERR221626	0.95	2020-01-01	EAI1-SOM/EAI6-BGD1	189	2035	0.122	1	86	47308.6	0.51 0.1555	1	Mix	68	1732	3.9261	2	0.671593
7	ERR221627	0.7	2020-01-01	EAI6-BGD1/EAI1-SOM	189	111502	0	0.66	71	351994	0.506 0.334	0.581	Mix	940	2201	42.7079	2	0.652341
8	ERR221628	0.7	2020-02-02	Beijing/Beijing	191	21500	0	0.73	81	93959.4	0.51 0.241	0.545	Mix	210	1285	16.3424	2	0.686279
9	ERR221629	0.9	2020-02-02	Beijing/Beijing	170	6768	0.005	0.87	86	53549.9	0.512 0.22	0.75	Mix	93	1219	7.6292	3	0.656263
10	ERR221630	0.7	2020-02-02	Beijing/Beijing	168	20854	0	0.71	80	100085	0.512 0.24	0.75	Mix	213	1289	16.5244	2	0.666323
11	ERR221631	1	2	Beijing	151	1041	0.268	1	87	39809	0.493 0.1258	1	Mix	39	1207	3.23115	2	0.677813
12	ERR221632	0.95	2020-02-02	Beijing/Beijing	196	27979	0	0.87	87	97137.1	0.509 0.374	0.882	Mix	294	1199	24.5204	2	0.801166
13	ERR221633	1	2	Beijing	171	1502	0.184	1	86	41230	0.512 0.1247	1	Mix	31	1202	2.57903	2	0.640814
14	ERR221637	0.95	2020-04-03	CAS1-Delhi/LAM11-ZWE	156	2059	0.12	1	86	49841.3	0.46 0	1	Mix	75	1153	6.50477	3	0.534014
15	ERR221639	1	3	LAM11-ZWE	147	1429	0.195	1	86	46924.6	0.376 0	1	Mix	28	701	3.99429	2	0.624258
16	ERR221640	0.9	2020-04-03	CAS1-Delhi/LAM11-ZWE	162	17405	0	0.87	87	82552.4	0.46 0.396	0.878	Mix	212	1159	18.2916	2	0.81251
17	ERR221641	0.7	2020-04-03	CAS1-Delhi/LAM11-ZWE	179	168061	0	0.76	73	344871	0.454 0.374	0.682	Mix	1023	1422	71.9409	2	0.678516
18	ERR221642	1	4	CAS1-Delhi	170	1544	0.178	1	86	46784.6	0.461 0	1	Mix	46	1158	3.97237	2	0.674871
19	ERR221643	0.7	2020-03-04	LAM11-ZWE/CAS1-Delhi	157	92273	0	0.7	74	331727	0.449 0.372	0.674	Mix	1020	1417	71.9831	2	0.689575
20	ERR221644	0.9	2020-04-04	T/LAM11-ZWE	181	17346	0	0.87	87	77697.1	0.491 0.321	0.622	Mix	49	268	18.2836	3	0.60078
21	ERR221646	1	4	T	165	2282	0.101	1	86	44166	0.375 0.322	0.541	Mix	19	263	7.22433	2	0.662502
22	ERR221647	0.7	2020-04-04	LAM11-ZWE/T	223	74003	0	0.72	77	207557	0.367 0.314	0.8	Mix	635	791	80.2781	2	0.706575
23	ERR221648	1	4	LAM11-ZWE	190	1708	0.156	1	86	48181.5	0.373 0	1	Mix	33	713	4.62833	2	0.654236
24	ERR221649	0.9	2020-04-04	LAM11-ZWE/T	169	1561	0.175	1	86	48128.4	0.373 0	1	Non-mix	51	714	7.14286	1	1
25	ERR221650	0.95	2020-04-04	LAM11-ZWE/T	174	3033	0.059	0.86	86	47506.9	0.373 0	1	Non-mix	47	712	6.60112	1	1
26	ERR221651	0.7	2020-04-04	T/LAM11-ZWE	175	68832	0	0.69	75	233658	0.372 0.319	0.509	Mix	610	766	79.6345	2	0.674122
27	ERR221657	1	4	LAM11-ZWE	173	2059	0.12	1	86	46837.1	0.371 0	1	Mix	32	709	4.5134	2	0.628229
28	ERR221658	1	2	Beijing	185	1702	0.157	1	86	40425.5	0.512 0.1387	1	Mix	32	1209	2.64682	2	0.662378
29	ERR221660	0.9	2020-01-03	EAI6-BGD1/CAS1-Kili	211	73404	0	0.86	87	181372	0.468 0.445	0.85	Mix	506	1787	28.3156	2	0.823427
30	ERR221661	1	3	CAS1-Kili	178	2099	0.116	1	86	47757.6	0.477 0.226	0.59	Mix	42	1191	3.52645	2	0.657951
31	ERR221662	0.7	2020-03-01	CAS1-Kili/EAI6-BGD1	176	151919	0	0.72	75	475964	0.472 0.433	0.388	Mix	1653	2258	73.2064	2	0.715769
32	ERR221663	0.7	2020-01-03	EAI6-BGD1/CAS1-Kili	183	275558	0	0.72	68	636710	0.47 0.442	0.653	Mix	1679	2281	73.6081	2	0.637649
33	ERR221664	0.95	2020-03-01	CAS1-Kili/EAI6-BGD1	166	2842	0.067	0.86	86	44423.5	0.473 0.26	0.518	Mix	63	1197	5.26316	2	0.652733
34	ERR221665	0.9	2020-03-01	CAS1-Kili/EAI6-BGD1	151	20535	0	0.87	87	93321.6	0.477 0.407	0.549	Mix	187	1212	15.429	2	0.690905
35	ERR221666	0.95	2020-01-03	EAI6-BGD1/CAS1-Kili	157	2952	0.062	0.87	86	48567.7	0.463 0.25	0.919	Mix	69	1757	3.92715	2	0.693413
36	ERR221667	1	1	EAI6-BGD1	180	1833	0.142	1	86	48449.8	0.463 0	1	Mix	48	1756	2.73349	2	0.674429
37	ERR221638	0.95	2020-03-04	LAM11-ZWE/CAS1-Delhi	161	2271	0.102	1	86	47129.8	0.376 0.269	0.93	Non-mix	39	707	5.51627	1	1
38	ERR221655	0.95	2020-02-04	Beijing/LAM11-ZWE	193	2610	0.08	0.88	87	52048.2	0.51 0.323	0.906	Mix	98	1204	8.13953	3	0.608911
39	ERR221653	0.95	2020-04-02	LAM11-ZWE/Beijing	170	2300	0.1	0.87	86	52182.7	0.371 0.277	0.926	Non-mix	36	707	5.09194	1	1
40	ERR221652	0.9	2020-02-04	Beijing/LAM11-ZWE	138	24488	0	0.87	87	96814.5	0.51 0.368	0.88	Mix	264	1206	21.8905	2	0.69587
41	ERR221654	0.9	2020-04-02	LAM11-ZWE/Beijing	205	27310	0	0.87	87	91713.4	0.478 0.375	0.874	Mix	135	729	18.5185	2	0.788784
42	ERR221659	0.7	2020-04-02	LAM11-ZWE/Beijing	196	172465	0	0.78	80	474303	0.477 0.407	0.549	Mix	1026	1417	72.4065	2	0.713575
43	ERR221636	0.9	2020-03-04	LAM11-ZWE/CAS1-Delhi	155	23958	0	0.87	87	103136	0.431 0.375	0.878	Mix	240	795	30.1887	2	0.825149
44	ERR221656	0.7	2020-02-04	Beijing/LAM11-	179	168138	0	0.76	78	526173	0.506 0.373	0.705	Mix	1074	1472	72.962	2	0.680836
45	ERR221645	0.95	2020-04-04	T/LAM11-ZWE	200	2129	0.114	1	86	45303.3	0.374 0.321	0.551	Mix	13	257	5.05837	2	0.632583
46	ERR221621	0.95	2020-01-01	EAI6-BGD1/EAI1-SOM	174	2441	0.09	0.87	86	53630.8	0.463 0.29	0.885	Mix	59	1779	3.31647	2	0.681683
47	ERR221634	0.9	2020-02-02	Beijing/Beijing	177	53040	0	0.84	85	199053	0.507 0.241	0.777	Mix	131	1208	10.8444	2	0.764622
48	ERR221635	0.95	2020-02-02	Beijing/Beijing	193	101880	0	0.84	85	308855	0.49 0.318	0.909	Mix	759	1219	62.2642	2	0.800823

## Sheet: Dataset B
Dataset B
	SplitStrains			Mixed Infection Estimator		QuantTB		MixInfect
actual major proportion	LR_statistic	p-value	proportions	ML_m	deviance	totscore	relabundance	Mix or Non-mix	Mixed SNPs	Total SNPs	Proportion het/total SNPs	Number of strains in mix	Major strain proportion
50	610606	0	0.53	52	3377587	0.257 0.211	0.547	Mix	6756	7096	95.2086	2	0.5
55	588828	0	0.55	55	3230710	0.257 0.211	0.544	Mix	6743	7083	95.1998	2	0.547861
60	531040	0	0.6	60	2847545	0.257 0.211	0.546	Mix	6738	7078	95.1964	2	0.60044
65	466430	0	0.64	65	2419580	0.257 0.211	0.544	Mix	6735	7075	95.1943	2	0.649194
70	397092	0	0.7	70	1990683	0.257 0.211	0.55	Mix	6729	7069	95.1903	2	0.699206
75	330074	0	0.75	75	1583611	0.257 0.211	0.544	Mix	6722	7063	95.172	2	0.748747
80	263481	0	0.79	80	1192926	0.257 0.211	0.546	Mix	6581	6948	94.7179	2	0.796725
85	189194	0	0.84	85	802401	0.257 0.211	0.545	Mix	5528	6169	89.6093	2	0.836434
90	79141	0	0.87	88	322100	0.257 0.211	0.546	Mix	2199	4404	49.9319	2	0.864169
95	3027	0.059	1	100	15014.5	0.257 0.211	0.543	Mix	113	3765	3.00133	2	0.862924
50	636757	0	0.53	52	3440432	0.256 0.205	0.556	Mix	6605	6946	95.0907	2	0.518295
55	612388	0	0.55	55	3274222	0.256 0.205	0.554	Mix	6607	6948	95.0921	2	0.550155
60	553529	0	0.59	60	2886831	0.256 0.205	0.554	Mix	6604	6945	95.09	2	0.600055
65	484871	0	0.64	65	2451513	0.256 0.205	0.55	Mix	6606	6947	95.0914	2	0.649542
70	417011	0	0.69	70	2029238	0.255 0.205	0.55	Mix	6604	6945	95.09	2	0.698582
75	344913	0	0.74	75	1607238	0.256 0.205	0.549	Mix	6587	6928	95.0779	2	0.749154
80	274172	0	0.79	80	1211053	0.256 0.205	0.552	Mix	6387	6745	94.6924	2	0.796886
85	195605	0	0.84	85	811465	0.256 0.205	0.549	Mix	4994	5667	88.1242	2	0.835268
90	85323	0	0.87	88	338155	0.256 0.204	0.551	Mix	1930	4091	47.1767	2	0.864086
95	3272	0.05	0.88	100	14295.6	0.244 0.1066	1	Mix	70	3665	1.90996	2	0.873661
50	643617	0	0.53	52	3475799	0.256 0.200	0.534	Mix	6726	7074	95.0806	2	0.515037
55	619070	0	0.54	55	3310806	0.257 0.208	0.553	Mix	6730	7078	95.0834	2	0.549458
60	559437	0	0.59	60	2927454	0.257 0.208	0.551	Mix	6735	7083	95.0868	2	0.598964
65	490276	0	0.64	65	2489031	0.257 0.208	0.556	Mix	6739	7087	95.0896	2	0.648363
70	418125	0	0.69	70	2042957	0.257 0.208	0.555	Mix	6742	7090	95.0917	2	0.698004
75	348089	0	0.74	75	1627111	0.256 0.208	0.552	Mix	6722	7070	95.0778	2	0.747041
80	276706	0	0.79	80	1221858	0.257 0.208	0.557	Mix	6511	6877	94.6779	2	0.794558
85	198878	0	0.84	85	822941	0.257 0.208	0.557	Mix	5199	5863	88.6747	2	0.834017
90	82849	0	0.87	88	332704	0.257 0.208	0.555	Mix	1970	4178	47.1517	2	0.860741
95	3265	0.05	0.88	100	14541	0.25 0.1091	1	Mix	93	3762	2.47209	2	0.862168
100	195	0.631	1	100	956.837	0.232 0.0895	1	Non-mix	4	3751	0.1	1	1
100	1127	0.25	1	93	39570	0.246 0.1039	1	Non-mix	5	3685	0.13	1	1
100	135	0.69	1	100	2217.62	0.239 0.0961	1	Non-mix	4	3732	0.1	1	1
100	85	0.751	1	100	1315.85	0.236 0.0936	1	Non-mix	4	3749	0.1	1	1
100	81	0.757	1	100	792.337	0.235 0.0923	1	Non-mix	3	3748	0.08	1	1
100	85	0.751	1	100	894.429	0.234 0.0913	1	Non-mix	3	3749	0.08	1	1
100	107	0.722	1	100	1030.79	0.234 0.0907	1	Non-mix	4	3749	0.1	1	1
100	156	0.668	1	100	871.118	0.233 0.0901	1	Non-mix	3	3750	0.8	1	1
100	175	0.649	1	100	944.507	0.233 0.0897	1	Non-mix	3	3750	0.8	1	1
100	0	1	1	100	2540.88	0.237 0.0842	1	Non-mix	0	3662	0	1	1
100	1097	0.256	1	94	2161985	0.248 0.0963	1	Non-mix	0	3636	0	1	1
100	65	0.782	1	95	246932	0.243 0.089	1	Non-mix	0	3660	0	1	1
100	6	0.929	1	96	76985.6	0.241 0.0866	1	Non-mix	0	3659	0	1	1
100	21	0.872	1	96	23546.6	0.239 0.0857	1	Non-mix	0	3660	0	1	1
100	21	0.872	1	100	9248.28	0.238 0.0852	1	Non-mix	0	3660	0	1	1
100	0	1	1	100	4572.29	0.238 0.0848	1	Non-mix	0	3661	0	1	1
100	0	1	1	100	3113.32	0.237 0.0846	1	Non-mix	0	3661	0	1	1
100	0	1	1	100	2827.09	0.237 0.0843	1	Non-mix	0	3662	0	1	1
100	0	1	1	100	3196.19	0.237 0.0867	1	Non-mix	2	3760	0.0531915	1	1
100	1096	0.256	1	94	2148599	0.248 0.0971	1	Non-mix	1	3659	0.0273299	1	1
100	91	0.742	1	95	250558	0.244 0.0907	1	Non-mix	0	3714	0	1	1
100	27	0.857	1	96	76085.9	0.241 0.0889	1	Non-mix	0	3733	0	1	1
100	0	1	1	96	23357.5	0.239 0.0888	1	Non-mix	2	3747	0.053376	1	1
100	13	0.901	1	100	9891.1	0.238 0.0877	1	Non-mix	1	3756	0.0266241	1	1
100	0	1	1	100	6124.32	0.238 0.0873	1	Non-mix	2	3756	0.0532481	1	1
100	0	1	1	100	4445.01	0.237 0.087	1	Non-mix	2	3755	0.0532623	1	1
100	17	0.886	1	100	3625.2	0.237 0.0868	1	Non-mix	2	3760	0.0531915	1	1

## Sheet: Dataset C
Dataset C
	SplitStrains			Mixed Infection Estimator		QuantTB		MixInfect
actual major proportion	LR_statistic	p-value	proportions	ML_m	deviance	totscore	relabundance	Mix or Non-mix	Mixed SNPs	Proportion het/total SNPs	Number of strains in mix	Major strain proportion
50	16402	0	0.52 0.48	50	83221.2	0.5 0.0033	1	Mix	156	100	2	0.514312
55	5921	0.001	0.55 0.45	56	76740.6	0.531 0.0033	1	Mix	156	100	2	0.560912
60	13626	0	0.59 0.41	60	67988.4	0.53 0.0033	1	Mix	156	100	2	0.599609
70	11534	0	0.70 0.30	71	45973	0.53 0.0033	1	Mix	156	100	2	0.708072
80	7271	0	0.80 0.20	81	27208.2	0.53 0.0033	1	Mix	125	91.9118	2	0.796262
85	5427	0.001	0.85 0.15	100	18252.4	0.53 0.0033	1	Mix	56	54.3689	2	0.823605
90	1933	0.049	0.88 0.1	100	5315.75	0.53 0.0034	1	Non-mix	2	2.5	1	1
95	39	0.779	1	100	89.713	0.53 0.0028	1	Non-mix	0	0	1	1
100	0	1	1	100	342.966	0.496 0	1	Non-mix	0	0	1	1
100	0	1	1	100	445.822	0.496 0	1	Non-mix	0	0	1	1
100	0	1	1	100	402.066	0.496 0	1	Non-mix	0	0	1	1
100	0	1	1	100	305.996	0.496 0	1	Non-mix	0	0	1	1
100	0	1	1	100	230.92	0.496 0	1	Non-mix	0	0	1	1
100	0	1	1	100	190.435	0.496 0	1	Non-mix	0	0	1	1
100	0	1	1	100	254.219	0.496 0	1	Non-mix	0	0	1	1
100	0	1	1	100	252.467	0.496 0	1	Non-mix	0	0	1	1
Dataset C: 3-strains
	SplitStrains			MixInfect SNP estimates
major prop	LR_statistic	p-value	proportions	Mixed SNPs	Total SNPs
1965-10-25	111198	0	0.65 0.12 0.23	475	475
15-30-55	153563	0	0.15 0.56 0.29	492	492
20-35-45	169140	0	0.20 0.46 0.34	620	620
25-40-35	169042	0	0.41 0.35 0.24	738	738
30-45-25	170204	0	0.30 0.46 0.24	680	680
35-50-15	166242	0	0.15 0.36 0.49	495	495

## Sheet: Dataset D
Dataset D
			SplitStrains			Mixed Infection Estimator		Quant		MixInfect
SRA	Dataset	id	LR_statistic	p-value	proportion	ML_m	deviance	totscore	relabundance	Mix or Non-mix	Mixed SNPs	Total SNPs	Proportion het/total SNPs	Number of strains in mix	Major strain proportion
SRR6484839	Zignol 2018	1	166	0.658	1	1	6363.06	0.483	1	Mix	41	441	9.29705	2	0.723484
SRR6442532	Zignol 2018	2	101	0.73	1	1	2594.21	0.518	1	Mix	63	1668	3.77698	2	0.704019
SRR6442530	Zignol 2018	4	70	0.774	1	1	1207.84	0.4	1	Non-mix	32	767	4.1721	1	1
SRR6356977	Zignol 2018	5	6289	0.007	0.7	72	50276.5	0.504 0.344	0.369 0.631	Mix	220	1292	17.0279	2	0.688475
SRR6484829	Zignol 2018	6	322	0.538	1	1	7694.6	0.492	1	Mix	56	1166	4.80274	2	0.680382
SRR6484834	Zignol 2018	7	261	0.579	1	1	10497.2	0.434	1	Mix	105	790	13.2911	2	0.717607
SRR6484831	Zignol 2018	8	83	0.754	1	1	5782.06	0.508	1	Mix	48	1182	4.06091	2	0.667853
SRR6442533	Zignol 2018	9	65	0.781	1	1	3578.38	0.46	1	Mix	61	1752	3.48174	2	0.686095
SRR6484840	Zignol 2018	10	413	0.486	1	1	4333.64	0.492 0.23	0.273 0.727	Non-mix	32	1180	2.71186	1	1
SRR6442529	Zignol 2018	11	85	0.752	1	1	3077.32	0.462	1	Mix	52	1689	3.07874	2	0.666291
SRR6357003	Zignol 2018	12	338	0.528	1	1	5376.26	0.507	1	Non-mix	68	1206	5.63847	1	1
SRR5153718	Zignol 2018	13	4222	0.04	0.58	61	51950.9	0.535	1	Mix	183	1237	14.7939	2	0.547195
SRR6484835	Zignol 2018	14	312	0.544	1	1	4638.84	0.495	1	Mix	65	1193	5.44845	2	0.727043
SRR5153327	Zignol 2018	15	6184	0.007	0.68	69	44368.8	0.501 0.262	0.551 0.449	Mix	168	1252	13.4185	2	0.678428
SRR6442528	Zignol 2018	16	336	0.529	1	1	5340.53	0.472	1	Mix	72	1708	4.21546	2	0.681873
MZ290	Mozambique	17	3996	0.03	0.88	1	14588.9	0.453	1	Mix	74	1725	4.28986	3	0.659636
SRR6484838	Zignol 2018	18	373	0.507	1	1	9746.5	0.463	1	Mix	84	809	10.3832	2	0.671918
SRR5153855	Zignol 2018	19	86182	0	0.53	56	480747	0.521 0.471	0.565 0.435	Mix	1103	1530	72.0915	2	0.5
SRR5152916	Zignol 2018	20	17318	0	0.77	77	138006	0.448 0.4	0.755 0.245	Mix	727	1095	66.3927	2	0.765512
SRR6484833	Zignol 2018	21	256	0.583	1	1	5504.99	0.41	1	Non-mix	21	670	3.13433	1	1
MZ13	Mozambique	22	1754	0.151	1	85	23213.5	0.474 0.293	0.895 0.105	Mix	187	801	23.3458	2	0.794249
ERR2660516	Mozambique	23	3675	0.038	0.5	58	49896.7	0.438	1	Mix	145	747	19.411	2	0.5
SRR5152925	Zignol 2018	24	3743	0.036	0.87	1	18319.4	0.482 0.372	0.83 0.17	Mix	203	1241	16.3578	2	0.831131
SRR6356972	Zignol 2018	25	2345	0.03	0.86	1	11314	0.49 0.256	0.282 0.598	Mix	113	1221	9.25471	2	0.783182
ERR2660448	Mozambique	26	15917	0	0.55	58	167210	0.408 0.395	0.544 0.456	Mix	427	884	48.3032	2	0.5
SRR6484837	Zignol 2018	27	315	0.542	1	1	7263.19	0.413	1	Mix	41	705	5.8156	2	0.617442
SRR6356931	Zignol 2018	28	993	0.28	1	1	7882.15	0.492 0.26	0.829 0.171	Mix	96	1199	8.00667	3	0.675527
SRR6442524	Zignol 2018	29	129	0.696	1	1	3166.98	0.505	1	Mix	53	1614	3.28377	2	0.676453
SRR6484842	Zignol 2018	30	384	0.501	1	1	10553.5	0.442	1	Mix	43	465	9.24731	2	0.725456
SRR6442531	Zignol 2018	31	109	0.719	1	1	3667.65	0.399	1	Mix	65	1704	3.81455	2	0.692773
ERR2660542	Mozambique	32	10473	0	0.79	80	149577	0.486 0.382	0.816 0.184	Mix	992	1376	72.093	2	0.779065
SRR6484841	Zignol 2018	33	261	0.579	1	1	9105.06	0.349	1	Mix	99	800	12.375	2	0.696874
SRR6484830	Zignol 2018	34	170	0.655	1	1	5629.77	0.488	1	Mix	42	1099	3.82166	2	0.734528
SRR6356940	Zignol 2018	35	1065	0.263	1	1	8538.43	0.492 0.252	0.833 0.167	Mix	106	1207	8.7821	3	0.648222
SRR6356993	Zignol 2018	36	37737	0	0.5	59	306550	0.461 0.435	0.507 0.435	Mix	774	1179	65.6489	2	0.500043
SRR5153279	Zignol 2018	37	11715	0	0.55	59	81917.4	0.481	1	Mix	220	1300	16.9231	2	0.500118
MZ141	Mozambique	38	72	0.77	1	1	2127.67	0.431	1	Mix	46	1690	2.72189	2	0.687814
SRR6484836	Zignol 2018	39	54	0.799	1	1	4328.92	0.51	1	Mix	48	1133	4.23654	2	0.686939
SRR6484832	Zignol 2018	40	57	0.795	1	1	6207.1	0.409	1	Mix	44	692	6.35838	2	0.71426
ERR2660417	Mozambique	41	16721	0	0.6	61	621798	0.489 0.438	0.423 0.577	Mix	1601	1964	81.5173	2	0.601158
MZ297m	Mozambique	42	43178	0	0.54	56	704472	0.477 0.416	0.569 0.431	Mix	1573	1999	78.6893	2	0.5
SRR5153257	Zignol 2018	43	1097	0.256	1	1	6229.74	0.419 0.274	0.911 0.089	Mix	67	844	7.93839	3	0.675386
SRR3544720	TB Portals	44	107	0.722	1	1	1394.39	0.516	1	Non-mix					1
SRR3544724	TB Portals	45	863	0.313	1	1	3659.51	0.594	1	Mix	31	1159	2.67472	2	0.657821
SRR3544732	TB Portals	46	931	0.295	1	1	3349.95	0.618	1	Mix	28	1189	2.35492	2	0.690096
SRR3544735	TB Portals	47	562	0.416	1	1	2695.86	0.613	1	Mix	30	1163	2.57954	2	0.693256
SRR3544747	TB Portals	48	1129	0.249	1	1	2886.98	0.631	1	Mix	31	1186	2.61383	2	0.697404
SRR5153273	TB Portals	49	512	0.437	1	1	3064.86	0.482	1	Mix	34	1199	2.8357	2	0.66187
SRR5153601	TB Portals	50	4146	0.04	0.82	83	24830.8	0.501 0.323	0.863 0.137	Mix	181	1238	14.6204	2	0.799274
ERR036233	Malawi	51	64236	0	0.71	72	442433	0.453 0.339	0.723 0.277	Mix	1616	1980	81.6162	2	0.704466
ERR190336	Malawi	52	1586	0.172	1	86	50483.8	0.451	1	Mix	67	1687	3.97155	2	0.683156
ERR037469	Malawi	53	321119	0	0.64	65	524491	0.439 0.374	0.368 0.632	Mix	1492	1868	79.8715	2	0.643884
ERR126641	Malawi	54	69519	0	0.85	86	157157	0.467 0.378	0.181 0.819	Mix	681	1145	59.476	2	0.816495
ERR176570	Malawi	55	10063	0	0.84	86	81947.1	0.444	1	Mix	196	1841	10.6464	2	0.698764
ERR161050	Malawi	56	13504	0	0.74	76	274785	0.461 0.362	0.727 0.273	Mix	1043	1408	74.0767	2	0.722933
ERR176589	Malawi	57	10994	0	0.85	86	91378.1	0.432	1	Mix	170	902	18.847	2	0.7098
ERR245801	Malawi	58	32447	0	0.86	86	193634	0.368 0.323	0.914 0.086	Mix	177	863	20.5098	2	0.622665
ERR161077	Malawi	59	49222	0	0.77	79	334741	0.444 0.393	0.775 0.225	Mix	1580	2010	78.607	2	0.766455
ERR245838	Malawi	60	15671	0	0.85	86	206436	0.492 0.48	0.436 0.564	Mix	246	1313	18.7357	2	0.630029
